# Supplementary material for: Risk Factors and 20-Year Time-Trend in Childhood Overweight and Obesity in Switzerland: A Repeated Cross-Sectional Study
Source: Children (Basel). 2024 Aug 28;11(9):1050. doi: 10.3390/children11091050 (PMC11430791; doi:10.3390/children11091050)
Supplement: Supplementary file 1 [file children-11-01050-s001.zip]

Archive with 1 entries (1 files):
- children-3148362-supplementary.pdf
